# Supplementary material for: GWAS and genomic prediction of milk urea nitrogen in Australian and New Zealand dairy cattle
Source: Genet Sel Evol. 2022 Feb 19;54:15. doi: 10.1186/s12711-022-00707-9 (PMC8858489; doi:10.1186/s12711-022-00707-9)
Supplement: Supplementary file 1 — Additional file 1: Table S1. Genomic relationships using HD and SEQ variants. Average genomic relationships within (diagonal) and between populations (below the diagonal) of genomic relationship matrices constructed using high-density (HD) or selected sequence (SEQ) variants; AUS = Australia, NZL = New Zealand. [file 12711_2022_707_MOESM1_ESM.xlsx]

## Sheet: tab_breedRel
HD
population	AUS_Holstein	AUS_Jersey	AUS_Crossbred	AUS_Ayrhsire	AUS_Red	NZL_Holstein	NZL_Jersey	NZL_Crossbred	NZL_Ayrshire
AUS_Holstein	0.068803
AUS_Jersey	-0.0843236	0.255949
AUS_Crossbred	0.0214511	0.00185166	0.015276
AUS_Ayrshire	-0.00152242	-0.00458517	0.0108653	0.181551
AUS_Red	-0.00323113	-0.00726889	0.0157881	0.104972	0.181011
NZL_Holstein	0.0147568	-0.0647408	-0.00476896	0.00266151	0.0040869	0.0412208
NZL_Jersey	-0.0998045	0.164067	-0.0249104	-0.0157778	-0.019023	-0.0693643	0.215542
NZL_Crossbred	-0.0339537	0.0252298	-0.0140782	-0.000145842	0.000137801	-0.00242934	0.0446949	0.0185682
NZ_Ayrshire	-0.0145366	-0.00413654	0.00577205	0.136077	0.128583	0.00366906	-0.00774149	0.008238	0.291838
SEQ
population	AUS_Holstein	AUS_Jersey	AUS_Crossbred	AUS_Ayrhsire	AUS_Red	NZL_Holstein	NZL_Jersey	NZL_Crossbred	NZL_Ayrshire
AUS_Holstein	0.0668236
AUS_Jersey	-0.089945	0.30693
AUS_Crossbred	0.019151	0.00607674	0.0151202
AUS_Ayrshire	-0.00874988	-0.00323633	0.0121086	0.295865
AUS_Red	-0.0094963	-0.0170935	0.0219536	0.18755	0.354713
NZL_Holstein	0.0114495	-0.0641555	-0.00650941	0.00293103	0.0046777	0.0382022
NZL_Jersey	-0.0895228	0.159911	-0.0201117	-0.0131528	-0.0211854	-0.0597703	0.186218
NZL_Crossbred	-0.0321243	0.0236955	-0.0131522	0.00344735	0.0032682	-0.00046271	0.0387763	0.0175724
NZL_Ayrshire	-0.0153685	-0.00613666	0.0101279	0.197999	0.211149	0.00146455	-0.0092993	0.00817204	0.37633
