# Supplementary material for: GWAS and genomic prediction of milk urea nitrogen in Australian and New Zealand dairy cattle
Source: Genet Sel Evol. 2022 Feb 19;54:15. doi: 10.1186/s12711-022-00707-9 (PMC8858489; doi:10.1186/s12711-022-00707-9)
Supplement: Supplementary file 2 — Additional file 2: Table S2. Genes located within QTL regions. chr = chromosome, start and end = start and end of QTL region in base pair (bp) on the ARS-UCD1.2 annotation, genes = list of genes located within QTL region. [file 12711_2022_707_MOESM2_ESM.xlsx]

## Sheet: table_qtl_genes
chr	start (bp)	end (bp)	genes
1	148009827	149831239	CBR1 CBR3 CHAF1B CLDN14 DOP1B DYRK1A ENSBTAG00000030105 ENSBTAG00000052342 ENSBTAG00000053201 ENSBTAG00000053305 HLCS KCNJ6 MGC127133 MORC3 PIGP RF00001 RF00026 RIPPLY3 SETD4 SIM2 TTC3 VPS26C
6	77558465	77564636	ADGRL3
6	81099934	84329940	CENPC ENSBTAG00000025920 ENSBTAG00000035726 ENSBTAG00000038648 ENSBTAG00000048013 ENSBTAG00000050708 ENSBTAG00000051713 ENSBTAG00000052362 ENSBTAG00000053068 ENSBTAG00000053125 ENSBTAG00000054846 EPHA5 GNRHR NAP1L1 RF00001 RF00026 STAP1 TMPRSS11A TMPRSS11BNL TMPRSS11D TMPRSS11E TMPRSS11F UBA6 YTHDC1
6	85389494	86548307	AMBN AMTN CABS1 CSN1S1 CSN1S2 CSN2 CSN3 DCK ENAM ENSBTAG00000007816 ENSBTAG00000048522 ENSBTAG00000049824 ENSBTAG00000051236 ENSBTAG00000052400 ENSBTAG00000055134 GRSF1 HSTN JCHAIN MOB1B ODAM RUFY3 SLC4A4 SULT1E1 UTP3
11	100851568	104180090	ABL1 ABO AGPAT2 AIF1L AK8 ASS1 BARHL1 CAMSAP1 CARD9 CEL CFAP77 DDX31 DIPK1B DNLZ EGFL7 ENSBTAG00000000893 ENSBTAG00000023064 ENSBTAG00000023697 ENSBTAG00000030281 ENSBTAG00000048091 ENSBTAG00000048781 ENSBTAG00000049030 ENSBTAG00000049379 ENSBTAG00000052898 ENSBTAG00000053674 ENSBTAG00000053838 ENSBTAG00000054363 ENTR1 EXOSC2 FAM78A FIBCD1 FUBP3 GBGT1 GFI1B GLT6D1 GPSM1 GTF3C4 GTF3C5 INPP5E KCNT1…
11	105520433	105520434	ENSBTAG00000054425 OLFM1
14	520394	633066	ADCK5 BOP1 CPSF1 DGAT1 ENSBTAG00000053637 FBXL6 HSF1 SCRT1 SLC39A4 SLC52A2
19	47763063	47763063	TANC2
22	47163588	47286336	CACNA1D CHDH
26	21277195	21284652	SCD
X	16366703	16376624	HS6ST2 MBNL3
X	31175135	31227651	AFF2
X	54324305	54324305	ENSBTAG00000009457 ENSBTAG00000045756
X	105580018	108413114	CYBB DYNLT3 ENSBTAG00000005749 ENSBTAG00000040406 ENSBTAG00000046589 ENSBTAG00000047410 ENSBTAG00000048419 ENSBTAG00000048711 ENSBTAG00000049451 ENSBTAG00000050369 ENSBTAG00000050715 ENSBTAG00000052354 ENSBTAG00000055305 LANCL3 MAGEB16 PRRG1 RF00026
