# Supplementary material for: GWAS and genomic prediction of milk urea nitrogen in Australian and New Zealand dairy cattle
Source: Genet Sel Evol. 2022 Feb 19;54:15. doi: 10.1186/s12711-022-00707-9 (PMC8858489; doi:10.1186/s12711-022-00707-9)
Supplement: Supplementary file 4 — Additional file 4: Table S3. Composition of the animals in the core set. Number of animals of each population included in the core set. [file 12711_2022_707_MOESM4_ESM.csv]

breed	Australia	New Zealand
Holstein	3435	624
Jersey	511	424
Australian Red	23	0
Ayrshire	2	1
Crossbred	957	3180
