# Supplementary material for: GWAS and genomic prediction of milk urea nitrogen in Australian and New Zealand dairy cattle
Source: Genet Sel Evol. 2022 Feb 19;54:15. doi: 10.1186/s12711-022-00707-9 (PMC8858489; doi:10.1186/s12711-022-00707-9)
Supplement: Supplementary file 5 — Additional file 5: Table S4. Genomic prediction accuracies for each of the five folds. validation = validation population, reference = reference validation, fold1-5 = prediction accuracy in fold 1–5, AUS_HOL = Australian Holstein, AUS_JER = Australian Jersey, NZL_HOL = New Zealand Holstein, NZL_JER = New Zealand Jersey, WC = within country reference population, MC = multi country reference population, HD = variants on the Illumina Bovine HD BeadChip, SEQ = selected sequence variants. [file 12711_2022_707_MOESM5_ESM.xlsx]

## Sheet: Sheet1
validation	reference	variants	fold1	fold2	fold3	fold4	fold5
AUS_HOL	WC	HD	0.200039	0.147807	0.181191	0.174977	0.198048
AUS_HOL	WC	SEQ	0.204476	0.129381	0.147104	0.183479	0.183585
AUS_HOL	MC	HD	0.164005	0.169616	0.213505	0.134019	0.151294
AUS_HOL	MC	SEQ	0.355306	0.337503	0.361707	0.334415	0.329137
AUS_JER	WC	HD	0.205674	0.209497	0.129804	0.160533	0.0842181
AUS_JER	WC	SEQ	0.221219	0.208492	0.0981821	0.0858504	0.113983
AUS_JER	MC	HD	0.0594758	0.0412748	0.254256	0.115443	0.219718
AUS_JER	MC	SEQ	0.359976	0.259666	0.491668	0.410139	0.443927
NZL_HOL	WC	HD	0.296778	0.270258	0.146818	0.206581	0.226068
NZL_HOL	WC	SEQ	0.25981	0.281202	0.196391	0.232235	0.229692
NZL_HOL	MC	HD	0.423807	0.324818	0.364177	0.16431	0.212956
NZL_HOL	MC	SEQ	0.44369	0.439314	0.448289	0.314431	0.41634
NZL_JER	WC	HD	0.240891	0.372891	0.200378	0.253896	0.183344
NZL_JER	WC	SEQ	0.212462	0.37072	0.161822	0.242804	0.214268
NZL_JER	MC	HD	0.336253	0.218362	0.126785	0.342525	0.500779
NZL_JER	MC	SEQ	0.26899	0.398007	0.40877	0.348129	0.560175
